# Supplementary material for: Three New Dihydrophenanthrene Derivatives from Cymbidium ensifolium and Their Cytotoxicity against Cancer Cells
Source: Molecules. 2022 Mar 29;27(7):2222. doi: 10.3390/molecules27072222 (PMC9000781; doi:10.3390/molecules27072222)
Supplement: Supplementary file 1 [file molecules-27-02222-s001.zip]

Archive with 1 entries (1 files):
- molecules-1648131-supplementary.pdf
